# Supplementary material for: Aspergillosis: An Update on Epidemiology, Risk Factors, Diagnosis, Susceptibility, and Treatment
Source: J Fungi (Basel). 2026 Mar 21;12(3):229. doi: 10.3390/jof12030229 (PMC13027440; doi:10.3390/jof12030229)
Supplement: Supplementary file 1 [file jof-12-00229-s001.zip]

Archive with 1 entries (1 files):
- jof-4129394-supplementary.pdf
